# Supplementary material for: Maternal obesity in pregnancy and children’s cardiac function and structure: A systematic review and meta-analysis of evidence from human studies
Source: PLoS One. 2022 Nov 8;17(11):e0275236. doi: 10.1371/journal.pone.0275236 (PMC9642886; doi:10.1371/journal.pone.0275236)
Supplement: S1 Data — (XLSX) [file pone.0275236.s013.xlsx]

## Sheet: Totaal
	Maternal obesity			Control
Study	Mean	SD	Total	Mean	SD	Total	SMD
EDV/BSA
Guzzardi 2018 (3 months)	26.5	4.35	9	26.75	5.74	43	-0.04 [-0.76, 0.67]
Guzzardi 2018 (6 months)	30.73	4.0	9	29.98	6.45	50	0.12 [-0.59, 0.83]
Guzzardi 2018 (12 months)	37.03	7.71	9	30.97	6.99	42	0.84 [0.10, 1.58]
ESV/BSA
Guzzardi 2018 (3 months)	9.79	1.78	9	9.97	3.2	43	-0.06 [-0.78, 0.66]
Guzzardi 2018 (6 months)	10.55	2.34	9	10.28	2.91	50	0.09 [-0.62, 0.80]
Guzzardi 2018 (12 months)	12.82	4.02	9	10.56	3.29	42	0.65 [-0.08, 1.38]
LVIDd
Ingul 2016 (GA 14)	3.8	0.9	52	4.6	0.7	24	-0.94 [-1.45, -0.43]
Ingul 2016 (GA 20)	8.3	1.5	51	9.0	1.4	24	-0.47 [-0.96, 0.02]
Ingul 2016 (GA 32)	16.4	2.6	48	16.6	1.9	23	-0.08 [-0.58, 0.41]
Nyrnes 2018 (1-3 days)	1.8	0.26	27	1.9	0.21	18	-0.41 [-1.01, 0.20]
Nyrnes 2018 (6-8wks)	2.2	0.26	28	2.3	0.21	20	-0.41 [-0.99, 0.17]
Wang 2021	35.71	2.94	22	35.49	2.48	680	0.09 [-0.34, 0.51]
EF
Guzzardi 2018 (6 months)	66.13	6.22	9	64.69	5.2	50	0.27 [-0.45, 0.98]
Guzzardi 2018 (12 months)	66.89	6.58	9	65.43	5.33	42	0.26 [-0.46, 0.98]
Wang 2021	65.39	4.07	22	67.09	4.19	680	-0.41 [-0.83, 0.02]
SF
Ece 2014	35.4	3.4	54	35.2	3.2	44	0.06 [-0.34, 0.46]
Toemen 2016	35.3	4.7	402	352269	567986	3509	0.01 [-0.09, 0.12]
LV strain
Ingul 2016 (GA 14)	16.0	2.8	49	19.0	3.0	24	1.04 [0.52, 1.55]
Ingul 2016 (GA 20)	18.9	4.5	47	23.1	3.1	24	1.01 [0.50, 1.52]
Nyrnes 2018 (1-3 days)	16.9	3.22	27	23.2	12.4	18	1.90 [1.18, 2.63]
Wang 2021	21.4	1.76	22	23.63	2.31	680	0,97[0,54-1,4]
MV e/a
Ingul 2016 (GA 14)	0.57	0.09	49	0.55	0.07	24	0.24 [-0.25, 0.73]
Ingul 2016 (GA 20)	0.61	0.1	51	0.59	0.07	24	0.22 [-0.27, 0.70]
Guzzardi 2018 (birth)	1.02	0.4	7	1.17	0.32	22	-0.43 [-1.29, 0.43]
Guzzardi 2018 (3 months)	1.1	0.17	9	1.09	0.19	43	0.05 [-0.67, 0.77]
Guzzardi 2018 (6 months)	1.2	0.19	9	1.13	0.18	50	0.38 [-0.33, 1.09]
Guzzardi 2018 (12 months)	1.33	0.21	9	1.2	0.23	42	0.56 [-0.16, 1.29]
Wang 2021	1.66	0.22	22	1.8	0.34	680	-0.41 [-0.84, 0.01]
TAPSE
Ingul 2016 (GA 14)	2.35	0.66	52	2.57	0.55	24	-0.35 [-0.83, 0.14]
Lee-Tannock 2021 (GA 18-20)	3.55	1.84	43	3.9	2.73	98	-0.14 [-0.50, 0.22]
Ingul 2016 (GA 20)	4.31	0.78	51	4.67	1.08	24	-0.40 [-0.89, 0.09]
Lee-Tannock 2021 (GA 20-24)	4.33	1.14	43	4.68	1.54	98	-0.24 [-0.60, 0.12]
Lee-Tannock 2021 (GA 24-28)	5.21	0.97	43	5.56	1.26	98	-0.30 [-0.66, 0.07]
Lee-Tannock 2021 (GA 32-36)	7.28	1.01	43	7.63	1.26	98	-0.29 [-0.65, 0.07]
Lee-Tannock 2021 (GA 36-40)	8.1	1.09	43	8.45	1.41	98	-0.26 [-0.62, 0.10]
Nyrnes 2018 (1-3 days)	9.0	1.68	27	10.1	1.6	18	-0.66 [-1.27, -0.04]
Nyrnes 2018 (6-8wks)	14.2	1.68	27	15.2	1.6	20	-0.60 [-1.19, -0.01]
LVMI
Guzzardi 2018 (6 months)	41.98	6.54	9	43.91	7.83	50	-0.25 [-0.96, 0.46]
Guzzardi 2018 (12 months)	45.71	10.33	9	46.16	9.31	42	-0.05 [-0.77, 0.67]
IVSd
Ingul 2016 (GA 14)	1.16	0.34	32	1.15	0.31	21	0.03 [-0.52, 0.58]
Lee-Tannock 2021 (GA 18-20)	1.69	0.8	43	1.75	1.21	98	-0.05 [-0.41, 0.30]
Ingul 2016 (GA 20)	2.23	0.69	50	2.15	0.59	24	0.12 [-0.37, 0.61]
Lee-Tannock 2021 (GA 20-24)	1.82	0.47	43	1.88	0.68	98	-0.10 [-0.45, 0.26]
Lee-Tannock 2021 (GA 24-28)	2.28	0.42	43	2.34	0.56	98	-0.11 [-0.47, 0.24]
Lee-Tannock 2021 (GA 32-36)	2.92	0.42	43	2.98	0.53	98	-0.12 [-0.48, 0.24]
Lee-Tannock 2021 (GA 36-40)	3.29	0.47	43	3.35	0.63	98	-0.10 [-0.46, 0.26]
Nyrnes 2018 (1-3 days)	5.6	1.29	27	4.4	1.39	18	0.89 [0.26, 1.51]
Wang 2021	3.96	0.69	22	3.79	0.56	680	0.30 [-0.12, 0.73]
RV strain
Ingul 2016 (GA 14)	-17.9	2.3	52	-21.6	2.0	24	1.66 [1.10, 2.21]
Ingul 2016 (GA 20)	-21.4	5.2	51	-26.4	4.3	24	1.00 [0.49, 1.52]
Ingul 2016 (GA 32)	-20.9	11.1	49	-25.5	9.1	23	0.43 [-0.07, 0.93]
Nyrnes 2018 (1-3 days)	-18.6	5.03	27	-26.9	5.23	18	1.60 [0.91, 2.28]
